# Supplementary material for: Exploring the Cost-Effectiveness of Newborn Screening for Metachromatic Leukodystrophy (MLD) in the UK
Source: Int J Neonatal Screen. 2024 Jun 26;10(3):45. doi: 10.3390/ijns10030045 (PMC11270184; doi:10.3390/ijns10030045)
Supplement: Supplementary file 1 [file IJNS-10-00045-s001.zip]

Archive with 1 entries (1 files):
- IJNS-2931165-supplementary.pdf
